# Supplementary material for: Optimized Extraction of Bioactive Polysaccharides from Wild Mushrooms: Toward Enhanced Yield and Antioxidant Activity
Source: Molecules. 2025 Dec 3;30(23):4647. doi: 10.3390/molecules30234647 (PMC12693275; doi:10.3390/molecules30234647)
Supplement: Supplementary file 1 [file molecules-30-04647-s001.zip]

Archive with 1 entries (1 files):
- molecules-4006494-supplementary.pdf
